# Supplementary material for: Integrated biostratigraphy of the Maastrichtian-Danian sequence in the southern Tethys with insights into paleoenvironmental implications
Source: Sci Rep. 2025 Nov 4;15:38473. doi: 10.1038/s41598-025-24036-1 (PMC12586538; doi:10.1038/s41598-025-24036-1)
Supplement: Supplementary file 1 — Supplementary Material 1 [file 41598_2025_24036_MOESM1_ESM.xlsx]

## Sheet: Sheet1
	Appendix 1: The calcareous nannofossil relative abundance of the Maastrichtian-Danian interval in the B-24 borehole.
	Species	2	5	7	10	13	15	17	20	23	25	27	30	33	35	37	40	43	45	47	50	53	55	57	60	63	65	67	70	73	75	77	80	83	85	87	90	93	95	97	100	103	105	107	110	113	115	117	120
	Coccolithus pelagicus	31.5789	29.3548	27.8997	0	0	0	0	0	0	0	0	0	0	0	0	0	0	0	0	0	0	0	0	0	0	0	0	0	0	0	0	0	0	0	0	0	0	0	0	0	0	0	0	0	0	0	0	0
	Ericsonia subpertusa	22.0395	19.0323	19.4357	0	0	0	0	0	0	0	0	0	0	0	0	0	0	0	0	0	0	0	0	0	0	0	0	0	0	0	0	0	0	0	0	0	0	0	0	0	0	0	0	0	0	0	0	0
	Neochiastozygus modestus	3.94737	2.58065	3.1348	0	0	0	0	0	0	0	0	0	0	0	0	0	0	0	0	0	0	0	0	0	0	0	0	0	0	0	0	0	0	0	0	0	0	0	0	0	0	0	0	0	0	0	0	0
	Sphenolithus primus	11.5132	9.35484	10.0313	0	0	0	0	0	0	0	0	0	0	0	0	0	0	0	0	0	0	0	0	0	0	0	0	0	0	0	0	0	0	0	0	0	0	0	0	0	0	0	0	0	0	0	0	0
	Cruciplacolithus tenuis	6.25	5.48387	4.38871	0	0	0	0	0	0	0	0	0	0	0	0	0	0	0	0	0	0	0	0	0	0	0	0	0	0	0	0	0	0	0	0	0	0	0	0	0	0	0	0	0	0	0	0	0
	Cruciplacolithus primus	4.60526	4.19355	5.95611	0	0	0	0	0	0	0	0	0	0	0	0	0	0	0	0	0	0	0	0	0	0	0	0	0	0	0	0	0	0	0	0	0	0	0	0	0	0	0	0	0	0	0	0	0
	Ellipsolithus macellus	2.63158	1.93548	2.82132	0	0	0	0	0	0	0	0	0	0	0	0	0	0	0	0	0	0	0	0	0	0	0	0	0	0	0	0	0	0	0	0	0	0	0	0	0	0	0	0	0	0	0	0	0
	Chiasmolithus danicus	2.30263	2.58065	2.19436	0	0	0	0	0	0	0	0	0	0	0	0	0	0	0	0	0	0	0	0	0	0	0	0	0	0	0	0	0	0	0	0	0	0	0	0	0	0	0	0	0	0	0	0	0
	Toweius pertusus	6.25	5.80645	6.58307	0	0	0	0	0	0	0	0	0	0	0	0	0	0	0	0	0	0	0	0	0	0	0	0	0	0	0	0	0	0	0	0	0	0	0	0	0	0	0	0	0	0	0	0	0
	Watznaueria barnesiae	0	0	0	28.408	29.3814	29.4055	30.3493	28.6151	29.087	29.3994	26.3462	28.4431	19.5455	18.4152	18.9977	18.1208	18.1818	19.1176	17.7384	18.1716	18.022	17.5439	16.9215	16.6023	18.9081	17.2886	15.8442	15.942	16.2673	17.284	18.1614	18.6441	18.4721	18.5268	29.4186	28.4768	26.9639	27.1383	25.6825	17.854	20.5973	20.1469	19.2229	18.8583	21.3135	20.4082	21.181	20.3725
	Watznaueria biporta	0	0	0	5.6244	5.25773	4.77707	5.34934	5.80448	5.73248	5.05796	5.28846	5.08982	5.22727	6.25	6.17716	6.26398	4.67172	5.26961	5.54324	4.40181	4.94505	5.26316	6.42202	5.21236	0	0	0	0	0	0	0	0	4.1049	0	4.30233	4.63576	4.88323	4.96304	5.25784	4.74934	0	0	0	0	5.57621	4.92197	4.74968	5.23865
	Micula murus	0	0	0	4.67112	4.84536	4.35244	5.34934	5.49898	5.2017	4.84721	4.13462	4.39122	5.56818	4.91071	5.01166	5.14541	5.68182	5.26961	4.65632	5.19187	4.72527	4.74716	4.28135	4.2471	3.19574	4.85075	5.32468	3.95257	4.03531	3.59147	4.03587	3.50282	2.39453	2.45536	0	0	0	0	0	0	0	0	0	0	0	0	0	0
	Micula prinsii	0	0	0	0.85796	0.824742	0.7431	0.655022	0.712831	0.636943	1.05374	0.769231	0.898204	0	0	0	0	0	0	0	0	0	0	0	0	0	0	0	0	0	0	0	0	0	0	0	0	0	0	0	0	0	0	0	0	0	0	0	0
	Micula concava	0	0	0	0	0	0	0	0	0.955414	0	0	0	0	0	0	0	0	0	0	0	0	0	0	0	0	0	0	0	2.77427	2.58137	0	0	0	0	2.44186	2.64901	1.16773	1.37276	1.11223	1.49516	0	0	0	0	0	0	0	0
	Micula premolisilvae	0	0	0	0	0	0	0	0	0	0	0	0	0	0	0	0	0	0	0	0	0	0	0	0	0	0	0	0	0	1.12233	1.4574	0	0	0	0	0	0	0	0	0	0	0	0	0	0	0	0	0
	Nephrolithus frequens	0	0	0	0.85796	0.721649	0.849257	0.545852	0.814664	0.424628	0.948367	0.865385	0.898204	0.568182	0	0.582751	0	1.0101	0.857843	0.665188	0.564334	0	0.722394	0.815494	0	0	0	0	0	0	0	0	0	0	0	0	0	0	0	0	0	0	0	0	0	0	0	0	0
	Arkhangelskiella cymbiformis	0	0	0	15.7293	14.3299	15.7113	13.6463	15.6823	15.6051	16.0169	16.0577	15.7685	29.2045	25.7812	26.4569	25.2796	27.1465	28.0637	24.612	26.1851	26.2637	26.419	26.8094	25.9653	32.3569	29.9751	30.6494	31.2253	30.1387	27.1605	28.9238	30.2825	28.3922	28.0134	29.4186	28.4768	26.9639	27.1383	25.6825	24.2744	27.2915	27.3872	27.0961	26.2997	30.1115	28.9316	30.6804	28.4051
	Micula staurophora	0	0	0	2.57388	2.98969	2.44161	2.72926	2.34216	1.59236	2.8451	2.5	2.09581	7.04545	8.03571	7.22611	8.05369	8.96465	8.08824	8.53659	8.12641	6.04396	5.26316	5.40265	5.30888	11.984	11.5672	12.5974	12.6482	11.7276	10.9989	10.8744	11.1864	10.2623	9.82143	3.83721	3.86313	4.56476	4.11827	3.43782	6.94811	8.85685	8.60441	8.17996	8.25688	9.78934	9.84394	10.0128	9.6624
	Prediscosphaera stoveri	0	0	0	0	0	1.4862	1.52838	1.42566	1.4862	1.26449	1.34615	1.59681	1.13636	1.00446	1.1655	1.23043	0	0.980392	0	0.790068	1.0989	0.928793	1.1213	1.1583	1.33156	1.36816	1.16883	1.31752	0	0	0	0	0	0	0	0	0.955414	0.95037	0.91001	0.791557	1.23584	1.15425	1.32924	1.42712	0	0	0	0
	Prediscosphaera cretacea	0	0	0	1.14395	0.824742	1.38004	0.982533	1.32383	1.38004	1.58061	1.53846	1.49701	1.25	1.22768	1.28205	1.23043	1.13636	0	0.997783	0	0.879121	0	1.01937	1.25483	0	0.995025	0.779221	0	0.882724	0	1.23318	0	0	0	0	0	0	0	0	0	1.13285	1.36411	1.63599	1.52905	0	1.92077	0	2.09546
	Retecapsa crenulata	0	0	0	0	0	0.955414	0.982533	0.916497	0.955414	1.36986	1.15385	1.29741	1.02273	0.892857	1.04895	1.11857	1.13636	0	1.10865	0.790068	0.989011	1.03199	0	1.06178	0	0	0	0	0	0	0	0	0	0	0	0	0	0	0	0	0	0	0	0	0	0	0	0
	Eiffellithus turriseiffelii	0	0	0	3.6225	3.71134	3.39703	4.0393	3.25866	2.9724	3.47734	3.75	3.59281	3.29545	3.01339	3.37995	3.57942	2.77778	3.06373	2.99335	3.386	2.96703	3.40557	2.95617	3.57143	2.79627	2.98507	2.85714	3.29381	0	3.59147	3.25112	4.0678	3.1927	3.45982	3.72093	4.19426	2.9724	3.2735	3.3367	3.16623	3.8105	3.35782	3.16973	3.97554	2.85006	3.2413	2.69576	2.79395
	Eiffellithus gorkae	0	0	0	1.71592	1.34021	0	0	0	0	0	0	0	0.795455	1.00446	0.932401	1.00671	1.0101	1.22549	0.997783	1.3544	0	0	0	0	0	0	0	0	0	1.3468	1.56951	0	0	1.11607	1.04651	0	0.955414	0	0	0.967458	0	0	1.12474	1.52905	0	0	0	0
	Eiffellithus parallelus	0	0	0	0	0	0	0	0	0	0	0	0	0	0	0	0	0	0	0	0	0	0	0	0	0	0	0	0	0	0	0	0	0	0	0	0	0	0	0.91001	0.967458	1.23584	0	0	0	0	0	0	0
	Micula praemurus	0	0	0	0	0	0	0	0	0	0	0	0	1.81818	1.33929	1.8648	1.566	1.51515	1.83824	1.33038	1.24153	0	0	0	0	0	0	0	0	0	0	0	0	0	0	0	0	0.955414	1.05597	0.808898	1.14336	0.720906	0.944386	0.817996	1.1213	0	0	0	0
	Cervisiella operculata	6.90789	11.2903	8.77743	8.48427	7.83505	9.23567	7.75109	8.85947	8.06794	8.21918	8.46154	8.08383	8.63636	7.92411	8.85781	8.72483	8.96465	8.33333	8.86918	8.69074	7.36264	7.53354	7.84913	8.39768	8.38881	7.46269	7.92208	8.69565	9.07945	8.41751	8.63229	8.24859	9.92018	9.93304	10.2326	10.2649	9.34183	8.87012	8.79676	7.38786	6.48816	6.50577	6.74847	7.03364	5.45229	5.64226	5.26316	5.70431
	Zeugrhabdotus embergeri	0	0	0	0	0	1.27389	0.982533	1.222	1.16773	0.948367	1.15385	0.998004	1.25	1.00446	0	1.11857	1.13636	0.490196	0.886918	1.0158	1.0989	1.23839	0	1.1583	0	0	0	0	1.00883	0	0	0	0	0	0	0	0	0	0	0	0	0	0	0	0	0	0	0
	Lucianorhabdus cayeuxii	0	0	0	2.38322	2.8866	2.33546	2.83843	2.24033	2.33546	2.63435	2.78846	2.69461	2.04545	1.67411	1.3986	1.566	2.14646	2.69608	2.21729	2.82167	2.41758	2.68318	1.9368	2.79923	3.19574	3.23383	2.85714	3.42556	0	0	0	0	1.93843	2.34375	2.67442	2.86976	1.16773	1.47835	1.21335	1.67106	1.33883	1.57398	1.63599	1.83486	1.73482	2.04082	1.54044	2.09546
	Biscutum constans	0	1.93548	1.5674	1.3346	1.13402	1.16773	1.74672	1.12016	1.27389	1.15911	1.53846	1.29741	1.70455	1.33929	1.04895	1.67785	1.64141	1.10294	1.33038	1.91874	1.0989	1.13519	0	1.06178	0	0.870647	0.519481	0	1.38714	0	0	0	0	0	0	0	1.38004	1.16156	1.31446	1.31926	0	0	0	0	0	0	0	0
	Gorkaea pseudanthophorus	0	0	0	0	0	1.4862	1.20087	1.42566	1.27389	1.47524	1.73077	1.59681	1.36364	1.22768	1.1655	1.566	1.64141	1.22549	1.21951	1.693	1.42857	0	1.22324	1.44788	0.665779	0.621891	0.649351	0.658762	1.26103	1.57127	1.23318	1.69492	0	0	0	0	0	0	0	0	0.92688	1.04932	1.22699	1.42712	0	0	0	0
	Zeugrhabdotus sigmoides	1.31579	1.93548	1.5674	1.04862	0.927835	0.955414	0.764192	0.916497	0.955414	0	1.15385	1.0978	0.795455	1.00446	1.1655	0.894855	0.883838	0	0.997783	0.790068	0	0.722394	0.917431	0	0	0	0	0	0.882724	0	0.896861	0	0	0	0	0	0.955414	0.95037	0.91001	0.791557	0	0	0	0	0	0	0	0
	Lithraphidites carniolensis	0	0	0	3.71783	3.71134	3.7155	3.60262	3.56415	3.7155	3.89884	3.94231	3.89222	2.38636	3.01339	2.5641	2.79642	3.15657	3.55392	2.77162	3.83747	3.18681	3.61197	3.46585	3.66795	0	0	0	0	4.16141	3.47924	3.25112	4.40678	3.99088	4.12946	4.06977	4.30464	3.07856	3.0623	2.93225	3.34213	3.19258	3.46275	3.57873	3.77166	3.09789	3.2413	2.9525	3.2596
	Lithraphidites quadratus	0	0	0	0.953289	0.927835	0.7431	0.873362	0.712831	0.7431	0.842993	0.769231	0.798403	0	0	0	0	0	0	0	0	0.549451	0.722394	0	0	0	0	0	0	0	0	0	0	0	0.558036	0.813953	0.662252	1.16773	0.95037	0.707786	0	0	0	0	0	0	0	0	0
	Microrhabdulus decoratus	0	0	0	3.14585	3.60825	2.76008	2.72926	2.64766	2.76008	2.8451	3.26923	2.89421	0	2.90179	0	2.46085	0	0	2.99335	0	2.63736	2.27038	2.34455	2.41313	2.66312	2.73632	2.46753	3.16206	2.52207	2.3569	2.57848	2.71186	1.93843	2.00893	2.2093	2.31788	2.54777	2.42872	2.73003	2.55057	2.78064	3.25289	2.65849	3.16004	2.72615	2.88115	2.69576	2.91036
	Retecapsa angustiforata	0	0	0	0	0	0	0	0	0	0	0	0	0	0	0	0	0	0	0	0	0.879121	0.928793	0.713558	0.965251	0	0	0	0	0	0	0	0	0	0	0	0	1.06157	1.16156	1.21335	1.14336	0	0	0	0	0	0	0	0
	Tetrapodorhabdus decorus	0	0	0	0.953289	1.23711	1.4862	1.20087	1.52749	0.955414	1.26449	1.34615	1.0978	0.909091	1.00446	1.28205	1.67785	0.883838	0	0.886918	1.0158	1.20879	1.23839	1.01937	1.1583	0	1.74129	0	1.44928	0	1.57127	1.23318	1.46893	0.798176	0.892857	0.813953	0.662252	0.955414	1.37276	1.11223	1.31926	1.13285	1.04932	0.920245	1.63099	0	0	0	0
	Broinsonia enormis	0	0	0	0	0	0	0	0	0	0	0	0	0	0	0	0	0	0	0	0	1.86813	2.27038	2.44648	2.60618	0	0	0	0	0	0	0	0	0	0	0	0	0	0	0	0	0	0	0	0	0	0	0	0
	Microrhabdulus undosus	0	0	0	2.76454	3.19588	2.33546	2.83843	2.24033	2.33546	0	1.82692	2.09581	0	0	0	0	0	0	0	0	2.1978	2.27038	2.14067	2.50965	2.92943	2.23881	2.5974	3.0303	3.90921	3.59147	3.36323	3.9548	2.39453	2.67857	2.55814	2.98013	2.54777	2.21753	2.62892	2.46262	3.0896	2.83316	2.45399	2.85423	2.47831	2.16086	2.43902	2.4447
	Microrhabdulus belgicus	0	0	0	0.667302	0.824742	0.7431	0.873362	0.407332	0.636943	0.948367	0.961538	0.499002	0.681818	0.78125	0.932401	0.447427	0.883838	0	0.997783	0	0.769231	0.412797	0.611621	0	1.1984	0.621891	0.909091	0.395257	0.75662	1.0101	0.672646	0.79096	1.02623	0.892857	0	0	0	0.739176	0	0.439754	0	0.629591	0	0	0	0	0	0
	Ceratolithoides kamptneri	0	0	0	0.85796	0.721649	0	0	0	0	0	0	0	0	0	0	0	0	0	0	0	0	0	0	0	0	0	0	0	0	0	0	0	0	0	0	0	0	0	0	0	0	0	0	0	0	0	0	0
	Cervisiella saxes	0	2.90323	3.44828	3.05052	3.60825	0	0	0	0	0	0	0	0	0	0	0	0	0	0	0	0	0	0	0	1.99734	1.49254	1.68831	1.58103	0	0	0	0	1.71038	1.78571	1.74419	1.87638	3.39703	3.2735	3.23559	3.16623	2.98661	2.3085	2.76074	2.95617	0	0	0	0
	Prolatipatella multicarinata	0	0	0	0	0	0	0	0	0	0	0	0	0	0	0	0	0	0	0	0	0	0	0	0	0	0	0	0	0	0	0	0	0	0	0	0	1.06157	1.16156	1.41557	1.40721	0	0	0	0	0	0	0	0
	Placozygus spiralis	0	0	0	1.71592	1.54639	1.69851	1.63755	1.73116	1.69851	2.00211	1.92308	1.89621	0	0	0	0	0	0	0	0	1.53846	0	1.63099	1.64093	0	0	0	0	0	0	0	0	0	0	0	0	0.849257	0	1.71891	0	0	1.88877	1.63599	0	0	0	0	0
	Calculites obscurus	0	0	0	0	0	0	0	0	0	0	0	0	0	0	0	0	0	0	0	0	0	0	0	0	0	0	0	0	0	0	0	0	0	0	0	0	0	0	0	0	1.13285	1.46905	1.02249	1.1213	0	0	0	0
	Uniplanarius sissinghii	0	0	0	0	0	0	0	0	0	0	0	0	0	0	0	0	0	0	0	0	0	0	0	0	0	0	0	0	0	0	0	0	0	0	0	0	0	0	0	0	0	0	0	0	0.86741	0.960384	0.770218	1.04773
	Rhagodiscus angustus	0	0	0	0	0	0	0	0	0	0	0	0	0	0	0	0	0	0	0	0	0	0	0	0	0	0	0	0	0	0	0	0	0	0	0	0	0	0	0	0	0	0	0	0	0	0	0	0
	Cribrosphaerella ehrenbergii	0	0	0	2.76454	2.26804	2.9724	2.9476	2.54582	2.9724	3.2666	2.78846	2.49501	0	2.34375	3.14685	0	0	3.30882	2.43902	2.3702	0	1.96078	2.14067	0	0	1.86567	2.46753	0	0	1.90797	0	0	0	1.89732	0	2.09713	0	0	0.91001	1.84697	1.44181	0	1.84049	0	0	0	0	0
	Cribrosphaerella daniae	0	0	0	0	0	0	0	0.407332	0.636943	0	0	0	0	0	0	0	0	0	0	0	0	0	0	0	0	0	0	0	0	0	0	0	0	0	0	0	0	0	0	0	0	0	0	0	0	0	0	0
	Reinhardtites levis	0	0	0	0	0	0	0	0	0	0	0	0	0	0	0	0	0	0	0	0	0	0	0	0	0	0	0	0	0	0	0	0	0	0	0	0	0	0	0	0	0	0	0	0.815494	0.495663	0	0	0.931315
	Tranolithus orionatus	0	0	0	0	0	0	0	0	0	0	0	0	0	0	0	0	0	0	0	0	0	0	0	0	0	0	0	0	0	0	0	0	0	0	0	0	0	0	0	0	0	0	0	0	0	0	0	0
[truncated: 3 more columns]
