# Supplementary material for: Integrated biostratigraphy of the Maastrichtian-Danian sequence in the southern Tethys with insights into paleoenvironmental implications
Source: Sci Rep. 2025 Nov 4;15:38473. doi: 10.1038/s41598-025-24036-1 (PMC12586538; doi:10.1038/s41598-025-24036-1)
Supplement: Supplementary file 2 — Supplementary Material 2 [file 41598_2025_24036_MOESM2_ESM.xlsx]

## Sheet: Sheet1
	Appendix 3: The palynomorph relative abundance and the total count of palynofacies with their percentages in the B-24 borehole.
B-24 well
Sample No.	Depth (m)	Total palynofacies																Palynomorph
		Total palynofacies count					palynofacies Percentage (100% palynofacies)						Species	Araucariacites australis	Araucariacites sp.	Deltoidospora sp.	Inaperturopollenites	Concavisporites	Deltoidospora minor	Triplanosporites	un defined pollen	Cliestosphaeridium sp.	Spiniferites sp.	Andalusiella mauthei	Andalusiella sp.	Cerodinium sp.	Cerodinium granostriatum	Palaeocystodinium golzowense	Palaeocystodinium sp.	Andalusilla polymorpha	Paleocystodinium australium	A. gabonense	Spiniferites ramosus	Downiesphaeridium sp.	Andalusilla bonenesis	Cerodinium dieblii	undefined G-cyst	Dinogymnium acuminatum	Dinogymnium alberti	Senegalinium bicavatum	Senegalinium sp.	Cerodinium granulostriatum	Xenascus ceratoides	Trithyrodinium sp.	Senegalinium laevigatum	Oligosphaeridium sp.	Foraminiferal test lining	spore	pollen
		AOM	Tr. Phytoclast	Op. phytoclast	palynomorph	Total(500)	AOM%	Terrestrial phytoclast%	Opaque Phytoclast%	palynomorph%	Total (100%)		2	0	0	0	0	0	0	0	0	0	0	0	0	0	0	0	0	0	0	0	0	0	0	0	0	0	0	0	0	0	0	0	0	0	0	0	0
1	2	350	30	120	0	500	70	6	24	0	100		5	0	0	0	0	0	0	0	0	0	0	0	0	0	0	0	0	0	0	0	0	0	0	0	0	0	0	0	0	0	0	0	0	0	0	0	0
2	5	366	19	115	0	500	73.2	3.8	23	0	100		7	0	0	0	0	0	0	0	0	0	0	0	0	0	0	0	0	0	0	0	0	0	0	0	0	0	0	0	0	0	0	0	0	0	0	0	0
3	7	357	13	130	0	500	71.4	2.6	26	0	100		10	0	0	0	0	0	0	0	0	0	0	0	0	0	0	0	0	0	0	0	0	0	0	0	0	0	0	0	0	0	0	0	0	0	0	0	0
4	10	388	12	100	0	500	77.6	2.4	20	0	100		13	0	0	0	0	0	0	0	0	0	0	0	0	0	0	0	0	0	0	0	0	0	0	0	0	0	0	0	0	0	0	0	0	0	0	0	0
5	13	398	12	90	0	500	79.6	2.4	18	0	100		15	0	0	0	0	0	0	0	0	0	0	0	0	0	0	0	0	0	0	0	0	0	0	0	0	0	0	0	0	0	0	0	0	0	0	0	0
6	15	300	20	180	0	500	60	4	36	0	100		17	0	0	0	0	0	0	0	0	2	10	0	0	0	0	0	0	0	0	0	0	0	0	0	0	0	0	0	0	0	0	0	0	0	0	0	0
7	17	285	25	188	2	500	57	5	37.6	0.4	100		20	0	0	0	0	0	0	0	10	18	0	5	9	4	11	12	16	0	0	0	0	0	0	0	0	0	0	11	0	0	0	0	0	0	0	0	10
8	20	310	10	174	6	500	62	2	34.8	1.2	100		23	0	0	0	1	0	0	0	12	15	20	5	20	14	6	11	5	2	0	0	0	0	0	0	0	5	0	0	0	0	0	0	0	0	0	0	13
9	23	284	12	200	4	500	56.8	2.4	40	0.8	100		25	2	1	2	2	0	0	0	9	0	6	0	0	0	0	0	0	0	6	10	2	0	0	0	0	3	0	0	0	0	0	0	0	0	0	2	14
10	25	292	8	195	5	500	58.4	1.6	39	1	100		27	0	0	1	0	0	0	0	20	0	12	0	0	0	0	15	0	0	0	9	0	2	0	0	0	0	0	0	0	0	0	0	0	0	0	1	20
11	27	350	26	115	9	500	70	5.2	23	1.8	100		30	0	5	0	0	2	0	0	10	0	4	2	2	2	0	0	0	0	0	0	0	0	6	3	0	0	0	0	0	0	0	0	0	0	30	2	15
12	30	330	33	127	10	500	66	6.6	25.4	2	100		33	0	2	1	0	2	0	0	22	0	0	5	3	11	3	0	0	2	0	0	0	0	2	2	0	1	2	0	0	0	0	0	0	0	0	3	24
13	33	305	30	150	15	500	61	6	30	3	100		35	0	0	5	0	0	1	0	20	0	0	3	10	12	0	0	0	0	0	0	0	2	0	0	0	0	2	0	0	0	0	0	0	0	0	6	20
14	35	329	25	130	16	500	65.8	5	26	3.2	100		37	2	0	0	0	0	0	0	25	0	0	3	12	12	0	0	0	0	2	5	0	0	0	2	0	0	0	0	0	0	0	0	0	0	0	0	27
15	37	311	25	144	20	500	62.2	5	28.8	4	100		40	0	0	6	0	0	2	0	10	6	0	0	15	5	19	0	0	6	5	12	0	0	0	6	2	0	0	18	21	0	0	0	0	0	0	8	10
16	40	340	10	140	10	500	68	2	28	2	100		43	0	0	5	2	0	0	0	19	16	15	6	5	19	0	0	0	5	0	0	0	0	0	6	20	0	0	21	26	0	0	0	0	0	0	5	21
17	43	280	12	191	17	500	56	2.4	38.2	3.4	100		45	0	0	6	6	0	0	0	0	0	12	5	15	0	0	0	0	0	0	0	0	0	6	0	0	0	0	15	19	2	0	0	0	0	0	6	6
18	45	370	30	90	10	500	74	6	18	2	100		47	0	7	0	0	0	2	0	0	0	0	0	0	11	5	0	18	0	0	0	0	28	0	1	28	0	0	0	0	0	0	0	0	0	22	2	7
19	47	350	20	110	20	500	70	4	22	4	100		50	0	0	0	3	0	0	0	0	0	25	0	18	0	0	0	15	7	0	0	0	0	4	0	20	0	0	19	27	0	0	0	0	0	0	0	3
20	50	360	21	99	20	500	72	4.2	19.8	4	100		53	0	0	0	0	0	0	0	0	0	22	0	0	16	4	0	0	0	2	17	0	0	0	5	0	0	0	18	0	6	0	0	0	0	0	0	0
21	53	332	15	132	21	500	66.4	3	26.4	4.2	100		55	0	0	2	0	0	0	0	0	15	0	0	0	29	4	0	0	0	9	14	0	0	0	5	0	0	0	15	22	5	0	0	0	0	23	2	0
22	55	290	10	175	25	500	58	2	35	5	100		57	0	0	5	1	0	0	0	0	0	28	0	0	22	11	2	9	0	0	0	0	0	0	8	0	0	0	28	22	0	0	0	0	0	5	5	1
23	57	334	30	122	14	500	66.8	6	24.4	2.8	100		60	0	5	2	5	0	5	0	0	0	0	0	10	0	0	0	2	10	0	0	0	10	6	0	0	0	0	20	21	5	0	0	0	0	0	7	10
24	60	301	24	150	25	500	60.2	4.8	30	5	100		63	0	0	9	6	0	3	0	0	25	0	10	15	10	0	0	10	0	0	10	0	11	10	2	30	0	0	32	30	12	0	0	0	0	0	12	6
25	63	336	10	140	14	500	67.2	2	28	2.8	100		65	0	0	6	5	0	2	0	0	22	30	2	22	0	0	0	5	0	0	0	0	0	0	0	20	1	0	0	29	22	0	0	0	0	0	8	5
26	65	390	5	100	5	500	78	1	20	1	100		67	0	5	3	1	0	2	0	0	0	6	0	11	0	0	0	9	2	0	0	0	0	6	0	30	0	0	15	21	1	0	0	0	0	20	5	6
27	67	385	6	99	10	500	77	1.2	19.8	2	100		70	0	6	2	4	0	1	0	0	25	6	0	0	0	0	0	10	0	0	0	0	0	0	0	21	0	0	16	9	5	3	0	0	0	11	3	10
28	70	384	8	102	6	500	76.8	1.6	20.4	1.2	100		73	0	5	1	3	0	2	0	0	20	5	0	2	0	0	0	10	12	0	0	0	0	2	0	10	0	0	12	20	1	0	2	0	0	0	3	8
29	73	369	10	110	11	500	73.8	2	22	2.2	100		75	0	2	2	1	0	3	0	0	15	1	0	5	0	0	0	5	1	0	0	0	0	1	0	9	0	0	10	0	0	0	0	0	0	0	5	3
30	75	384	9	100	7	500	76.8	1.8	20	1.4	100		77	0	6	1	4	0	1	0	0	0	1	0	10	0	0	0	5	0	0	0	0	0	0	0	22	0	0	5	24	0	0	0	0	0	12	2	10
31	77	370	15	103	12	500	74	3	20.6	2.4	100		80	0	1	1	0	0	1	0	0	6	0	0	10	0	0	0	5	1	0	0	5	0	6	0	10	0	0	16	11	0	0	0	0	0	5	2	1
32	80	390	5	100	5	500	78	1	20	1	100		83	0	1	5	1	0	1	0	0	10	0	0	11	0	0	0	0	6	0	0	0	0	5	0	11	0	0	17	18	1	0	0	0	0	0	6	2
33	83	350	16	119	15	500	70	3.2	23.8	3	100		85	0	1	6	1	0	2	0	0	11	0	0	17	0	0	0	11	0	0	0	1	0	0	0	12	0	0	15	19	0	0	0	0	0	0	8	2
34	85	350	6	140	4	500	70	1.2	28	0.8	100		87	0	1	2	1	0	2	0	0	14	0	0	6	0	0	0	10	1	0	0	0	0	3	0	2	0	0	16	15	1	0	0	0	0	0	4	2
35	87	379	2	115	4	500	75.8	0.4	23	0.8	100		90	0	0	5	0	0	1	0	0	12	0	0	6	0	0	0	16	11	0	0	0	0	0	0	29	0	0	21	22	0	0	0	1	0	0	6	0
36	90	400	9	90	1	500	80	1.8	18	0.2	100		93	0	0	5	0	0	1	0	0	15	16	0	20	0	0	0	20	5	0	0	0	0	0	0	0	0	0	10	15	0	0	0	1	0	0	6	0
37	93	380	6	108	6	500	76	1.2	21.6	1.2	100		95	0	0	2	0	0	1	0	0	12	2	0	10	0	0	0	20	1	0	0	0	0	0	0	0	0	0	10	15	0	0	0	0	0	0	3	0
38	95	369	10	115	6	500	73.8	2	23	1.2	100		97	0	0	2	0	0	1	0	0	13	10	0	12	0	0	0	6	0	0	0	0	0	0	0	0	0	0	9	5	0	0	0	0	0	0	3	0
39	97	394	12	90	4	500	78.8	2.4	18	0.8	100		100	0	0	0	0	0	0	0	0	2	30	0	5	0	0	0	5	0	0	0	0	0	3	0	0	0	0	6	5	0	0	0	0	0	0	0	0
40	100	410	5	80	5	500	82	1	16	1	100		103	0	0	0	0	0	0	0	0	0	0	0	10	0	0	0	5	5	0	0	0	0	2	0	20	0	0	6	0	0	0	0	0	0	0	0	0
41	103	390	12	91	7	500	78	2.4	18.2	1.4	100		105	0	0	0	0	0	0	0	0	0	0	0	10	0	0	0	2	5	0	0	0	0	0	0	20	0	0	10	0	0	0	0	0	0	0	0	0
42	105	360	20	105	15	500	72	4	21	3	100		107	0	0	0	5	0	0	2	0	0	0	0	2	0	0	0	1	1	0	0	0	0	2	0	11	0	0	5	10	0	0	0	0	0	0	2	5
43	107	400	10	80	10	500	80	2	16	2	100		110	0	0	0	5	0	0	5	0	0	0	0	5	0	0	0	5	2	0	0	0	0	5	0	20	0	0	15	12	0	0	0	0	0	12	5	5
44	110	390	12	90	8	500	78	2.4	18	1.6	100		113	0	0	0	2	0	0	2	0	0	0	0	5	0	0	0	5	1	0	0	0	0	3	0	4	0	0	5	17	0	0	0	0	0	10	2	2
45	113	313	50	120	17	500	62.6	10	24	3.4	100		115	0	0	0	5	0	0	5	0	0	0	0	2	0	0	0	1	0	0	0	0	0	1	0	5	0	0	10	0	0	0	0	0	0	11	5	5
46	115	303	55	130	12	500	60.6	11	26	2.4	100		117	0	0	0	5	0	0	1	0	0	0	0	14	0	0	0	5	2	0	0	0	0	1	0	2	0	0	0	0	0	0	0	0	0	15	1	5
47	117	300	60	129	11	500	60	12	25.8	2.2	100		120	0	0	0	1	0	0	0	20	0	0	0	10	0	0	0	5	1	0	0	0	0	5	0	2	0	0	14	20	0	0	0	0	3	14	0	21
48	120	290	54	150	6	500	58	10.8	30	1.2	100		123	0	0	0	5	0	0	0	29	0	0	0	5	0	0	0	2	2	0	0	0	0	2	0	1	0	0	15	5	0	0	0	0	5	11	0	34
49	123	301	59	130	10	500	60.2	11.8	26	2	100		127	0	0	0	2	0	0	0	25	0	0	0	1	0	0	0	5	5	0	0	0	0	0	0	1	0	0	7	15	0	0	0	0	2	10	0	27
50	127	290	55	140	15	500	58	11	28	3	100		130	0	0	0	5	0	0	0	30	0	0	0	1	0	0	0	2	1	0	0	0	0	0	0	4	0	0	8	9	0	0	0	0	6	2	0	35
51	130	300	56	129	15	500	60	11.2	25.8	3	100
52	140	250	70	170	10	500	50	14	34	2	100
53	150	255	75	155	15	500	51	15	31	3	100
54	160	250	80	160	10	500	50	16	32	2	100
55	170	270	70	143	17	500	54	14	28.6	3.4	100
56	180	270	66	144	20	500	54	13.2	28.8	4	100
57	200	242	89	150	19	500	48.4	17.8	30	3.8	100
58	210	220	90	180	10	500	44	18	36	2	100
59	220	266	80	134	20	500	53.2	16	26.8	4	100
60	230	270	95	120	15	500	54	19	24	3	100
61	240	230	100	150	20	500	46	20	30	4	100
62	250	240	98	143	19	500	48	19.6	28.6	3.8	100
63	260	200	110	180	10	500	40	22	36	2	100
64	280	210	101	170	19	500	42	20.2	34	3.8	100
65	290	221	105	165	9	500	44.2	21	33	1.8	100
66	300	180	200	110	10	500	36	40	22	2	100
67	310	188	190	120	2	500	37.6	38	24	0.4	100
68	320	179	210	100	11	500	35.8	42	20	2.2	100
69	350	150	250	90	10	500	30	50	18	2	100
70	370	160	245	80	15	500	32	49	16	3	100
71	400	180	240	70	10	500	36	48	14	2	100
72	410	170	250	60	20	500	34	50	12	4	100
73	450	145	260	80	15	500	29	52	16	3	100
74	460	150	258	77	15	500	30	51.6	15.4	3	100
75	480	180	240	70	10	500	36	48	14	2	100
76	490	178	230	76	16	500	35.6	46	15.2	3.2	100
77	510	170	266	61	3	500	34	53.2	12.2	0.6	100
78	520	156	246	78	20	500	31.2	49.2	15.6	4	100
79	540	165	256	76	3	500	33	51.2	15.2	0.6	100
80	560	190	210	94	6	500	38	42	18.8	1.2	100
81	570	211	180	97	12	500	42.2	36	19.4	2.4	100
82	580	215	170	100	15	500	43	34	20	3	100
83	600	220	150	110	20	500	44	30	22	4	100
84	605	222	128	131	19	500	44.4	25.6	26.2	3.8	100
85	610	250	133	110	7	500	50	26.6	22	1.4	100
86	645	260	120	100	20	500	52	24	20	4	100
87	650	255	125	110	10	500	51	25	22	2	100
[truncated: 1 more columns]
