# Supplementary material for: Integrated biostratigraphy of the Maastrichtian-Danian sequence in the southern Tethys with insights into paleoenvironmental implications
Source: Sci Rep. 2025 Nov 4;15:38473. doi: 10.1038/s41598-025-24036-1 (PMC12586538; doi:10.1038/s41598-025-24036-1)
Supplement: Supplementary file 3 — Supplementary Material 3 [file 41598_2025_24036_MOESM3_ESM.xlsx]

## Sheet: Sheet1
			Appendix 2: The distribution chart absolute count for the calcareous nannofossil taxa in the B-24 borehole.
